# Supplementary material for: Characteristics of COVID-19 Inpatients in Rehabilitation Units during the First Pandemic Wave: A Cohort Study from a Large Hospital in Champagne Region
Source: Biology (Basel). 2022 Jun 20;11(6):937. doi: 10.3390/biology11060937 (PMC9219626; doi:10.3390/biology11060937)
Supplement: Supplementary file 1 [file biology-11-00937-s001.zip]

Archive with 1 entries (1 files):
- biology-1750678-supplementary.pdf
